# Supplementary material for: Defining Blood Plasma and Serum Metabolome by GC-MS
Source: Metabolites. 2021 Dec 24;12(1):15. doi: 10.3390/metabo12010015 (PMC8779220; doi:10.3390/metabo12010015)
Supplement: Supplementary file 1 [file metabolites-12-00015-s001.zip]

Archive with 1 entries (1 files):
- metabolites-1502126-supplementary.pdf
